# Supplementary material for: The Genetic Basis of Pollinator Adaptation in a Sexually Deceptive Orchid
Source: PLoS Genet. 2012 Aug 16;8(8):e1002889. doi: 10.1371/journal.pgen.1002889 (PMC3420943; doi:10.1371/journal.pgen.1002889)
Supplement: Table S2 — Allelic gene expression in different species. The number in each cell refers to the number of individuals that showed expression of a certain allele group. N refers to the total number of individuals assessed. E, G and S refer to O. exaltata, O. garganica and O. sphegodes, respectively. E×S refers to F1 hybrids among O. sphegodes and O. exaltata (identified by Xu et al. [17], according to molecular maker data; direction of the cross unknown). (XLS) [file pgen.1002889.s007.xls]

## Sheet: Sheet1
Species	N	SAD1-A	SAD1-B	SAD2-A/B	SAD2-C	SAD2-D	SAD3	SAD4	SAD5-A	SAD5-B	SAD6-A	SAD6-B
E	16	1	7	2	5	1	16	15	15	13	4	10
G	5	5	0	5	0	0	5	5	0	0	0	2
S	12	8	12	12	8	0	12	7	1	0	0	8
E × S	2	2	2	2	0	0	2	2	0	0	0	0
