# Supplementary material for: The Genetic Basis of Pollinator Adaptation in a Sexually Deceptive Orchid
Source: PLoS Genet. 2012 Aug 16;8(8):e1002889. doi: 10.1371/journal.pgen.1002889 (PMC3420943; doi:10.1371/journal.pgen.1002889)
Supplement: Table S5 — Accession numbers of all sequences obtained in this study. (XLS) [file pgen.1002889.s010.xls]

## Sheet: Sheet1
Gene	Alleles	Sequence ID	Accession number
SAD1	allele B	Consensus 0	JN413036
	allele B	O. sphegodes FCG 22	JN413037
	allele B	O. exaltata MDL 14	JN413038
	allele B	O. exaltata CAP 11	JN413039
	allele B	O. exaltata CAP 12	JN413040
	allele B	O. sphegodes FCG 8	JN413041
	allele B	O. sphegodes CAP 24	JN413042
	allele B	Consensus 1	JN413043
	allele B	O. sphegodes CAP 8	JN413044
	allele B	Consensus 5	JN413045
	allele B	O. sphegodes CAP 18	JN413046
	allele B	O. sphegodes CAP 4	JN413047
	allele B	Hybrid FCG 1	JN413048
	allele B	O. sphegodes CAP 12	JN413049
	allele B	O. sphegodes FCG 26	JN413050
	allele B	O. sphegodes CAP 23	JN413051
	allele B	Consensus 4	JN413052
	allele B	O. exaltata MDL 6	JN413053
	allele B	O. sphegodes FCG 1	JN413054
	allele B	Hybrid FCG 4	JN413055
	allele B	O. sphegodes CAP 16	JN413056
	allele B	Hybrid FCG 13	JN413057
	allele A	O. sphegodes FCG 5	JN413058
	allele A	O. sphegodes CAP 1	JN413059
	allele A	O. sphegodes CAP 22	JN413060
	allele B	O. sphegodes CAP 3	JN413061
	allele A	Hybrid FCG 6	JN413062
	allele A	Consensus 2	JN413063
	allele A	Consensus 6	JN413064
	allele A	O. garganica CAP 13	JN413065
	allele A	O. garganica CAP 18	JN413066
	allele A	O. garganica CAP 2	JN413067
	allele A	O. garganica CAP 23	JN413068
	allele A	O. garganica CAP 24	JN413069
	allele A	O. garganica CAP 31	JN413070
	allele A	O. sphegodes CAP 15	JN413071
	allele A	O. sphegodes CAP 17	JN413072
	allele A	O. sphegodes CAP 20	JN413073
	allele A	O. sphegodes FCG 6	JN413074
	allele A	O. garganica CAP 12	JN413075
	allele A	O. garganica CAP 11	JN413076
	allele A	O. garganica CAP 28	JN413077
	allele A	Consensus 3	JN413078
SAD2	allele D	Consensus 0	JN412988
	allele A	Consensus 3	JN412989
	undefined	Consensus 4	JN412990
	alllele A	Consensus 5	JN412991
	allele A	Consensus 6	JN412992
	allele A	O. exaltata FCG 10	JN412993
	allele A	O. exaltata FCG 11	JN412994
	allele A	O. exaltata FCG 12	JN412995
	allele A	O. exaltata FCG 3	JN412996
	allele A	O. exaltata FCG 4	JN412997
	allele A	O. exaltata FCG 5	JN412998
	allele A	O. exaltata FCG 7	JN412999
	allele A	O. exaltata FCG 9	JN413000
	allele D	O. exaltata MDL 1	JN413001
	allele D	O. exaltata MDL 10	JN413002
	allele D	O. exaltata MDL 19	JN413003
	allele D	O. exaltata MDL 3	JN413004
	allele B	O. garganica CAP 1	JN413005
	allele B	O. garganica CAP 10	JN413006
	allele B	Consensus 1	JN413007
	allele B	Consensus 2	JN413008
	allele B	O. garganica CAP 11	JN413009
	allele B	O. garganica CAP 19	JN413010
	allele B	O. garganica CAP 2	JN413011
	allele B	O. garganica CAP 23	JN413012
	allele B	O. garganica CAP 29	JN413013
	allele B	O. garganica CAP 3	JN413014
	allele B	O. garganica CAP 30	JN413015
	allele B	O. garganica CAP 4	JN413016
	allele B	O. garganica CAP 9	JN413017
	allele A	O. sphegodes CAP 11	JN413018
	allele A	O. sphegodes CAP 13	JN413019
	allele A	O. sphegodes CAP 16	JN413020
	undefined	O. sphegodes CAP 20	JN413021
	allele A	O. sphegodes CAP 29	JN413022
	allele A	O. sphegodes CAP 3	JN413023
	allele A	O. sphegodes CAP 31	JN413024
	allele A	O. sphegodes CAP 4	JN413025
	undefined	O. sphegodes CAP 8	JN413026
	allele A	O. sphegodes FCG 1	JN413027
	allele A	O. sphegodes FCG 13	JN413028
	allele B	O. garganica CAP 20	JN413029
	allele A	O. garganica CAP 8	JN413030
	allele C	O. exaltata CAP 12	JN413031
	allele C	O. exaltata CAP 4	JN413032
	allele C	O. exaltata CAP 9	JN413033
	allele C	O. exaltata MDL 7	JN413034
	undefined	O. exaltata CAP 15	JN413035
SAD3	allele A	Consensus 4	JN412955
	allele A	Consensus 5	JN412956
	allele A	Consensus 6	JN412957
	allele A	Consensus 7	JN412958
	allele A	Consensus 8	JN412959
	allele A	Consensus 9	JN412960
	allele A	Consensus 10	JN412961
	allele A	O. exaltata CAP 10	JN412962
	allele A	O. exaltata FCG 15	JN412963
	allele A	O. exaltata MDL 11	JN412964
	allele A	O. garganica CAP 11	JN412965
	allele A	O. garganica CAP 13	JN412966
	allele A	O. garganica CAP 18	JN412967
	allele A	O. garganica CAP 2	JN412968
	allele A	O. garganica CAP 21	JN412969
	allele A	O. sphegodes CAP 15	JN412970
	allele A	O. sphegodes CAP 6	JN412971
	allele A	O. sphegodes CAP 8	JN412972
	allele A	O. sphegodes CAP 7	JN412973
	allele A	Consensus 3	JN412974
	allele A	O. sphegodes CAP 9	JN412975
	allele A	Consensus 1	JN412976
	allele A	Consensus 2	JN412977
	allele A	O. exaltata CAP 11	JN412978
	allele A	O. exaltata CAP 5	JN412979
	allele A	O. exaltata CAP 13	JN412980
	allele A	O. sphegodes CAP 4	JN412981
	allele A	O. sphegodes CAP 16	JN412982
	allele A	O. sphegodes CAP 10	JN412983
	allele A	Consensus 12	JN412984
	allele A	Consensus 11	JN412985
	allele A	Consensus 0	JN412986
	allele A	O. exaltata CAP 16	JN412987
SAD4	allele A	Consensus 0	JN412899
	allele A	Consensus 1	JN412900
	allele A	Consensus 2	JN412901
	allele A	Consensus 3	JN412902
	allele A	Consensus 4	JN412903
	allele A	Consensus 5	JN412904
	allele A	Consensus 6	JN412905
	allele A	Consensus 7	JN412906
	allele A	Consensus 8	JN412907
	allele A	Consensus 9	JN412908
	allele A	Consensus 10	JN412909
	allele A	Consensus 11	JN412910
	allele A	O. exaltata CAP 10	JN412911
	allele A	O. exaltata CAP 11	JN412912
	allele A	O. exaltata CAP 13	JN412913
	allele A	O. exaltata CAP 15	JN412914
	allele A	O. exaltata CAP 3	JN412915
	allele A	O. exaltata CAP 4	JN412916
	allele A	O. exaltata CAP 5	JN412917
	allele A	O. exaltata CAP 7	JN412918
	allele A	O. exaltata CAP 8	JN412919
	allele A	O. exaltata CAP 9	JN412920
	allele A	O. exaltata FCG 10	JN412921
	allele A	O. exaltata FCG 12	JN412922
	allele A	O. exaltata FCG 13	JN412923
	allele A	O. exaltata FCG 3	JN412924
	allele A	O. exaltata FCG 5	JN412925
	allele A	O. exaltata FCG 7	JN412926
	allele A	O. exaltata FCG 9	JN412927
	allele A	O. exaltata MDL 10	JN412928
	allele A	O. exaltata MDL 15	JN412929
	allele A	O. exaltata MDL 8	JN412930
	allele A	O. garganica CAP 12	JN412931
	allele A	O. garganica CAP 13	JN412932
	allele A	O. garganica CAP 14	JN412933
	allele A	O. garganica CAP 16	JN412934
	allele A	O. garganica CAP 18	JN412935
	allele A	O. garganica CAP 22	JN412936
	allele A	O. garganica CAP 5	JN412937
	allele A	O. sphegodes CAP 1	JN412938
	allele A	O. sphegodes CAP 11	JN412939
	allele A	O. sphegodes CAP 15	JN412940
	allele A	O. sphegodes CAP 16	JN412941
	allele A	O. sphegodes CAP 2	JN412942
	allele A	O. sphegodes CAP 3	JN412943
	allele A	O. sphegodes CAP 4	JN412944
	allele A	O. sphegodes CAP 5	JN412945
	allele A	O. sphegodes CAP 8	JN412946
	allele A	O. sphegodes CAP 9	JN412947
	allele A	O. sphegodes FCG 12	JN412948
	allele A	O. sphegodes FCG 13	JN412949
	allele A	O. sphegodes FCG 16	JN412950
	allele A	O. sphegodes FCG 2	JN412951
	allele A	O. sphegodes FCG 5	JN412952
	allele A	O. sphegodes FCG 7	JN412953
	allele A	O. sphegodes FCG 8	JN412954
SAD5	allele B	O. exaltata MDL 3	JN412882
	allele B	O. exaltata CAP 1	JN412883
	allele B	O. exaltata CAP 11	JN412884
	allele A	O. exaltata CAP 13	JN412885
	allele A	O. exaltata CAP 16	JN412886
	allele A	O. exaltata SPF 6	JN412887
	allele A	Consensus 0	JN412888
	allele A	O. exaltata CAP 15	JN412889
	allele A	O. exaltata CAP 7	JN412890
	allele A	O. exaltata CAP 10	JN412891
	allele A	O. exaltata MDL 13	JN412892
	allele A	Consensus 1	JN412893
	allele A	O. exaltata SPF 9	JN412894
	allele A	O. exaltata MDL 1	JN412895
	allele A	O. exaltata MDL 22	JN412896
	Full length SAD5 allele A	OeSAD5-AExa01.1_cds	JX307700
	Full length SAD5 allele B	OsSAD5-ASph01.1_cds	JX307701
SAD6	allele B	O. exaltata MDL 6	JN412855
	allele B	O. exaltata MDL 9	JN412856
	allele B	O. gargaica CAP 14	JN412857
	allele B	Consensus 2	JN412858
	allele B	Consensus 3	JN412859
	allele B	O. garganica CAP 12	JN412860
	allele B	O. garganica CAP 19	JN412861
	allele B	O. sphegodes CAP 23	JN412862
	allele B	O. sphegodes CAP 4	JN412863
	allele B	O. sphegodes FCG 15	JN412864
	allele B	O. sphegodes CAP 5	JN412865
	allele B	O. sphegodes CAP 17	JN412866
	allele B	O. sphegodes FCG 6	JN412867
	allele B	O. sphegodes CAP 12	JN412868
	allele B	Consensus 5	JN412869
	allele B	O. sphegodes FCG 7	JN412870
	allele B	O. garganica CAP 7	JN412871
	allele B	O. garganica CAP 16	JN412872
	allele B	O. sphegodes FCG 3	JN412873
	undefined	O. exaltata CAP 18	JN412874
	undefined	O. exaltata FCG 2	JN412875
	undefined	O. exaltata CAP 4	JN412876
	allele A	O. exaltata SPF 14	JN412877
	allele A	O. exaltata SPF 15	JN412878
	allele A	O. exaltata SPF 2	JN412879
	allele A	Consensus 4	JN412880
	allele A	O. exaltata SPF 1	JN412881
	Full length SAD6 allele B	SAD6-B_OeSAD5-AExa03.1_cds	JX307699
