# Supplementary material for: The Genetic Basis of Pollinator Adaptation in a Sexually Deceptive Orchid
Source: PLoS Genet. 2012 Aug 16;8(8):e1002889. doi: 10.1371/journal.pgen.1002889 (PMC3420943; doi:10.1371/journal.pgen.1002889)
Supplement: Table S6 — Alkene compositions of O. exaltata, O. sphegodes, and alkene mixtures used for pollinator tests. For O. sphegodes and O. exaltata, mean ± SE absolute amounts in individual compounds per 100 µl odor extract (in ng) are shown. For alkenes mixtures that were used for odor manipulation per 100 µl odor extract, absolute amounts (in ng) of the compounds are shown. (XLS) [file pgen.1002889.s011.xls]

## Sheet: Sheet1
Alkenes	O. exaltata (N=30) [ng]	O. sphegodes (N=50) [ng]	7-alkene mixture [ng]	9/12-alkene mixture [ng]
(Z)-7-C21	190 .4 ± 31.4	0.3 ± 0.3	225.2	/
(Z)-7-C23	418.2 ± 64.7	2.0 ± 0.9	468.7	/
(Z)-7-C25	673.1 ± 99.9	8.6 ± 2.4	916.4	/
(Z)-9-C25	159.2 ± 16.0	134.1 ± 18.9	/	6.3
(Z)-9-C27	50.3 ± 8.1	250.9 ± 24.0	/	356
(Z)-9-C29	3.7 ± 1.5	48.9 ± 8.4	/	45.3
(Z)-12-C25	4.4 ± 2.7	50.2 ± 6.6	/	22.8
(Z)-12-C27	12.1 ± 3.2	126.3 ± 11.8	/	277.7
(Z)-12-C29	8.6 ± 2.1	47.0 ± 9.3	/	374.1
