# Supplementary material for: The Genetic Basis of Pollinator Adaptation in a Sexually Deceptive Orchid
Source: PLoS Genet. 2012 Aug 16;8(8):e1002889. doi: 10.1371/journal.pgen.1002889 (PMC3420943; doi:10.1371/journal.pgen.1002889)
Supplement: Table S7 — Relative amounts (%) of 7-alkenes and 9/12-alkenes in control and manipulated floral odor bouquets used for pollinator behavior tests. Mean ± standard error for each compounds are listed. (XLS) [file pgen.1002889.s012.xls]

## Sheet: Sheet1
Alkenes	O. sphegodes (N=50)	O. sphegodes + Z7-alkenes (N=50)	O. exaltata (N=30)	O. exaltata + Z9/Z12-alkenes (N=30)
(Z)-7-C21	0.0 ± 0.0	7.1 ± 0.2	5.4 ± 0.6	4.0 ± 0.5
(Z)-7-C23	0.1 ± 0.0	14.9 ± 0.4	12.4 ± 1.1	8.9 ± 0.9
(Z)-7-C25	0.4 ± 0.1	29.2 ± 0.7	19.7 ± 1.8	14.3 ± 1.5
(Z)-9-C25	6.9 ± 0.6	3.6 ± 0.4	5.4 ± 0.4	3.9 ± 0.3
(Z)-9-C27	14.2 ± 0.7	7.3 ± 0.5	1.6 ± 0.2	10.4 ± 0.4
(Z)-9-C29	2.5 ± 0.3	1.3 ± 0.2	0.1 ± 0.0	1.3 ± 0.1
(Z)-12-C25	2.6 ± 0.2	1.4 ± 0.1	0.2 ± 0.1	0.7 ± 0.1
(Z)-12-C27	7.4 ± 0.4	3.6 ± 0.2	0.4 ± 0.1	7.5 ± 0.3
(Z)-12-C29	2.7 ± 0.5	1.3 ± 0.2	0.3 ± 0.1	10.0 ± 0.5
